# Supplementary material for: Boron carbide, B13-xC2-y (x = 0.12, y = 0.01)
Source: Acta Crystallogr Sect E Struct Rep Online. 2012 Jul 28;68(Pt 8):i67. doi: 10.1107/S1600536812033132 (PMC3414096; doi:10.1107/S1600536812033132)
Supplement: Supplementary file 2 [file e-68-00i67-Isup2.hkl]

#
# h,k,l, Fc-squared, Fo-squared, sigma(Fo-squared) and status flag
#
data_I
_shelx_title '  shelxl in R -3 m'
_shelx_refln_list_code          4
_shelx_F_calc_maximum       59.05
_exptl_crystal_F_000       229.36
_reflns_d_resolution_high  0.5548
 
loop_
 _symmetry_equiv_pos_as_xyz
 'x, y, z'
 '-y, x-y, z'
 'y, x, -z'
 '-x+y, -x, z'
 '-x, -x+y, -z'
 'x-y, -y, -z'
 'x+2/3, y+1/3, z+1/3'
 '-y+2/3, x-y+1/3, z+1/3'
 'y+2/3, x+1/3, -z+1/3'
 '-x+y+2/3, -x+1/3, z+1/3'
 '-x+2/3, -x+y+1/3, -z+1/3'
 'x-y+2/3, -y+1/3, -z+1/3'
 'x+1/3, y+2/3, z+2/3'
 '-y+1/3, x-y+2/3, z+2/3'
 'y+1/3, x+2/3, -z+2/3'
 '-x+y+1/3, -x+2/3, z+2/3'
 '-x+1/3, -x+y+2/3, -z+2/3'
 'x-y+1/3, -y+2/3, -z+2/3'
 '-x, -y, -z'
 'y, -x+y, -z'
 '-y, -x, z'
 'x-y, x, -z'
 'x, x-y, z'
 '-x+y, y, z'
 '-x+2/3, -y+1/3, -z+1/3'
 'y+2/3, -x+y+1/3, -z+1/3'
 '-y+2/3, -x+1/3, z+1/3'
 'x-y+2/3, x+1/3, -z+1/3'
 'x+2/3, x-y+1/3, z+1/3'
 '-x+y+2/3, y+1/3, z+1/3'
 '-x+1/3, -y+2/3, -z+2/3'
 'y+1/3, -x+y+2/3, -z+2/3'
 '-y+1/3, -x+2/3, z+2/3'
 'x-y+1/3, x+2/3, -z+2/3'
 'x+1/3, x-y+2/3, z+2/3'
 '-x+y+1/3, y+2/3, z+2/3'
 
_cell_length_a     5.6530
_cell_length_b     5.6530
_cell_length_c    12.1562
_cell_angle_alpha  90.000
_cell_angle_beta   90.000
_cell_angle_gamma 120.000
 
_shelx_F_squared_multiplier     1.000
 
loop_
 _refln_index_h
 _refln_index_k
 _refln_index_l
 _refln_F_squared_calc
 _refln_F_squared_meas
 _refln_F_squared_sigma
 _refln_observed_status
  -1   2   0      216.48      218.21     19.43 o
   0   3   0       96.12       91.25      5.88 o
  -2   4   0     1986.01     2135.48     40.97 o
  -1   5   0       16.36       22.81     14.25 o
  -3   6   0      791.09      761.07     33.88 o
   0   6   0      456.73      456.95     18.94 o
  -2   7   0       24.35       28.85     13.62 o
  -4   8   0      936.07      935.28     38.54 o
  -1   8   0        2.41        2.88     19.97 o
  -3   9   0       21.00       22.85     20.71 o
  -5  10   0        1.87       20.30     30.00 o
  -1   1   1      111.46      118.41      5.09 o
   0   2   1     3487.20     4115.17    101.29 o
  -2   3   1      108.73      115.40      4.64 o
  -4   4   1      402.32      388.58     14.48 o
  -1   4   1      734.31      715.52     15.98 o
  -3   5   1        1.49       11.36     11.62 o
   0   5   1       28.91       20.80     17.83 o
  -5   6   1      247.06      233.31      8.99 o
  -2   6   1       40.75       25.45     11.84 o
  -7   7   1      422.65      424.63     18.25 o
  -4   7   1       69.34       49.98     13.54 o
  -1   7   1       43.38       35.82     16.00 o
  -6   8   1      203.61      210.06      9.65 o
  -3   8   1      145.72      156.65     11.11 o
   0   8   1       34.08       39.36     18.64 o
  -8   9   1        9.50        0.00     22.72 o
  -5   9   1       50.95       64.43     13.83 o
  -2   9   1       85.26       80.45     11.57 o
  -4  10   1      361.99      340.73     12.66 o
   0   1   2      746.87      794.87     22.91 o
  -2   2   2        6.51       29.81     12.46 o
  -1   3   2        0.04        0.00      9.66 o
  -3   4   2      787.95      784.26     16.41 o
   0   4   2      995.48      855.03     25.48 o
  -5   5   2       20.74       17.58     15.27 o
  -2   5   2       65.48       78.36     13.26 o
  -4   6   2      169.98      187.63      7.57 o
  -1   6   2      427.22      405.59     14.05 o
  -6   7   2       20.47        7.83     17.22 o
  -3   7   2      142.32      138.62     15.57 o
   0   7   2      276.89      261.78     12.50 o
  -8   8   2      113.47      136.30     37.53 o
  -5   8   2      205.25      206.20      9.57 o
  -2   8   2      251.42      246.14     16.40 o
  -7   9   2      265.43      259.71     11.14 o
  -4   9   2        5.40        0.00     20.53 o
  -1   9   2       36.89       25.03     17.49 o
  -6  10   2        0.03        0.00     22.45 o
   0   0   3      743.44      661.84     17.19 o
  -1   2   3      106.52       88.00      7.99 o
  -3   3   3      673.64      677.35     18.01 o
   0   3   3      537.23      557.48     17.00 o
  -2   4   3      845.52      809.66     24.10 o
  -4   5   3       18.16       25.03     10.45 o
  -1   5   3       45.39       52.84      9.59 o
  -6   6   3      107.61      114.54     11.60 o
  -3   6   3      301.63      306.48     11.66 o
   0   6   3     1622.01     1689.22     35.78 o
  -5   7   3       35.87       29.04     13.70 o
  -2   7   3       35.38       32.44     11.45 o
  -7   8   3       14.06        9.25     20.23 o
  -4   8   3      246.49      249.05     10.01 o
  -1   8   3        0.22        0.00     20.37 o
  -6   9   3      110.01      107.21     10.66 o
  -3   9   3       74.91       52.49     14.69 o
  -5  10   3        0.15        1.62     21.72 o
  -1   1   4     1801.23     1967.53     18.71 o
   0   2   4       18.71       31.09      7.64 o
  -2   3   4       74.16       49.07      6.11 o
  -4   4   4      140.91      178.06      8.53 o
  -1   4   4       33.47        9.48     11.85 o
  -3   5   4      398.89      417.85     13.73 o
   0   5   4       56.16       77.28     13.49 o
  -5   6   4       15.17       11.30     16.16 o
  -2   6   4      200.41      228.83      8.76 o
  -7   7   4       38.22       17.71     24.31 o
  -4   7   4      243.95      238.50     11.07 o
  -1   7   4        7.02        0.00     18.28 o
  -6   8   4       25.71        8.34     19.90 o
  -3   8   4       40.04       17.36     19.07 o
   0   8   4       43.57       49.57     22.88 o
  -8   9   4       61.30       65.94     13.89 o
  -5   9   4        0.47        0.00     21.23 o
  -2   9   4        0.00       22.05     20.45 o
   0   1   5        0.54        4.79     10.90 o
  -2   2   5      871.25      881.22     19.79 o
  -1   3   5     1079.61     1126.79     17.21 o
  -3   4   5      162.02      152.93      6.55 o
   0   4   5       29.73       10.46     16.97 o
  -5   5   5      547.54      545.21     24.19 o
  -2   5   5        5.34       19.49     12.71 o
  -4   6   5      815.92      823.11     22.21 o
  -1   6   5       88.45       85.86      8.44 o
  -6   7   5      375.73      395.39     14.22 o
  -3   7   5        0.82        0.00     17.93 o
   0   7   5       83.76       86.32     12.76 o
  -8   8   5      207.06      197.32     13.26 o
  -5   8   5       36.72        7.15     20.60 o
  -2   8   5       27.11       25.98     15.47 o
  -7   9   5       85.12       75.44     15.00 o
  -4   9   5      226.34      217.05     10.53 o
  -1   9   5        7.24       22.36     21.79 o
   0   0   6       33.58       56.20      7.36 o
  -1   2   6       48.00       86.79      4.77 o
  -3   3   6      407.67      361.85     17.78 o
   0   3   6      450.13      422.95     18.03 o
  -2   4   6      262.47      278.41     10.18 o
  -4   5   6       62.67       53.91      8.95 o
  -1   5   6        0.17        0.13     14.94 o
  -6   6   6      915.20      968.98     31.27 o
  -3   6   6      166.91      188.63      7.97 o
   0   6   6        0.11       10.47     21.71 o
  -5   7   6        0.66        0.00     17.03 o
  -2   7   6       79.64       60.14     10.04 o
  -7   8   6        2.25        0.00     21.97 o
  -4   8   6       65.29       76.21     10.69 o
  -1   8   6        7.27        9.07     17.47 o
  -6   9   6      172.75      171.03     10.42 o
  -3   9   6      157.69      163.29     11.27 o
  -1   1   7      169.94      198.99     11.88 o
   0   2   7      552.61      534.13     17.87 o
  -2   3   7      657.65      581.18     21.21 o
  -4   4   7       52.64       68.05      9.70 o
  -1   4   7        1.83        0.00     13.73 o
  -3   5   7      144.64      159.12      7.31 o
   0   5   7      240.31      259.58     11.94 o
  -5   6   7        2.51        9.80     17.47 o
  -2   6   7       81.83       81.27      9.90 o
  -7   7   7        1.00       10.73     23.91 o
  -4   7   7        9.05        1.87     15.20 o
  -1   7   7      394.67      382.21     13.67 o
  -6   8   7        0.55        1.76     20.14 o
  -3   8   7        0.06        9.56     20.31 o
   0   8   7       12.89       49.08     16.64 o
  -5   9   7      246.84      265.53     11.07 o
  -2   9   7        8.15       16.07     25.00 o
   0   1   8     1628.85     1639.66     23.91 o
  -2   2   8      786.97      773.93     20.75 o
  -1   3   8      294.75      280.89     10.11 o
  -3   4   8       19.86       25.85     11.17 o
   0   4   8      219.36      212.85      9.58 o
  -5   5   8      147.61      146.41     10.03 o
  -2   5   8      781.65      798.02     21.40 o
  -4   6   8        0.70        8.24     17.35 o
  -1   6   8       28.93       24.39     15.96 o
  -6   7   8      139.86      160.08      9.55 o
  -3   7   8      587.47      583.68     17.97 o
   0   7   8        6.52       11.71     21.88 o
  -8   8   8        3.41        0.00     26.18 o
  -5   8   8       39.31       43.14     14.35 o
  -2   8   8      113.14      103.32     21.08 o
  -7   9   8        8.65        4.73     22.03 o
  -4   9   8      100.84       80.43     15.19 o
   0   0   9      438.15      373.95     24.67 o
  -1   2   9      129.27      101.15      6.21 o
  -3   3   9      339.46      285.07     15.26 o
   0   3   9      842.54      845.49     24.37 o
  -2   4   9       72.49       67.98      9.03 o
  -4   5   9      129.44      120.33      9.61 o
  -1   5   9       70.60       82.06      8.51 o
  -6   6   9      266.74      266.71     13.18 o
  -3   6   9      126.27      136.45     11.24 o
   0   6   9      135.54      132.21     14.67 o
  -5   7   9       11.67        3.09     16.16 o
  -2   7   9       76.44       48.73     17.34 o
  -7   8   9       87.60       60.22     18.42 o
  -4   8   9        3.85        0.00     19.33 o
  -1   8   9       45.55       26.37     17.56 o
  -6   9   9      163.84      183.87     14.69 o
  -3   9   9      140.67      160.06     19.55 o
  -1   1  10      134.46      156.55      8.05 o
   0   2  10      287.51      256.02     10.85 o
  -2   3  10        4.94        0.00     15.30 o
  -4   4  10      827.87      874.51     28.76 o
  -1   4  10      222.16      202.94      8.05 o
  -3   5  10       44.87       22.29     12.45 o
   0   5  10        0.43        0.00     21.54 o
  -5   6  10       76.55       91.87     13.67 o
  -2   6  10      925.84      929.90     26.68 o
  -7   7  10      175.56      175.42     30.12 o
  -4   7  10       85.41       73.95     11.21 o
  -1   7  10        1.43        0.00     21.36 o
  -6   8  10      278.12      267.36     11.33 o
  -3   8  10       32.34       30.83     21.56 o
  -5   9  10        0.67        0.00     22.87 o
   0   1  11        6.65       24.51     16.79 o
  -2   2  11       52.54       56.32     12.76 o
  -1   3  11       46.89       41.31     11.04 o
  -3   4  11      296.44      261.67      9.58 o
   0   4  11      828.75      840.77     30.40 o
  -5   5  11       13.20       22.30     22.95 o
  -2   5  11        6.20        0.00     17.83 o
  -4   6  11      262.92      253.64      9.81 o
  -1   6  11      132.71      129.69      9.33 o
  -6   7  11       19.27       33.82     16.02 o
  -3   7  11        1.16        0.00     19.95 o
   0   7  11      210.94      243.30     15.60 o
  -5   8  11       81.02       34.70     18.18 o
  -2   8  11      228.04      245.70     14.35 o
   0   0  12      757.06      681.02     33.49 o
  -1   2  12        0.05        0.00     18.97 o
  -3   3  12      607.40      644.13     26.59 o
   0   3  12       69.42       68.77     14.85 o
  -2   4  12       70.65       33.61     11.79 o
  -4   5  12        0.43        0.00     19.18 o
  -1   5  12        0.50        0.00     18.76 o
  -6   6  12      161.92      170.19     12.28 o
  -3   6  12      135.78      135.69      9.40 o
   0   6  12       68.56       39.11     18.05 o
  -5   7  12        0.38        0.00     21.34 o
  -2   7  12        5.15        7.85     19.41 o
  -4   8  12       67.37       74.76     20.78 o
  -1   1  13      354.56      370.21     15.28 o
   0   2  13      718.29      774.10     27.10 o
  -2   3  13       23.52       13.71     13.51 o
  -4   4  13      948.85      948.34     32.01 o
  -1   4  13        0.48       12.96     15.72 o
  -3   5  13      166.18      172.34      9.63 o
   0   5  13       12.28       13.84     24.92 o
  -5   6  13        1.02       11.99     20.17 o
  -2   6  13       85.58       66.28     21.81 o
  -7   7  13        0.00       19.32     27.58 o
  -4   7  13      168.82      157.88     11.06 o
  -1   7  13       16.53        0.00     22.92 o
  -3   8  13        2.39        3.23     19.29 o
   0   1  14       54.75       53.62     15.43 o
  -2   2  14      122.63      136.36     13.55 o
  -1   3  14      150.32      136.19      8.52 o
  -3   4  14        0.00        0.00     19.48 o
   0   4  14       21.95       29.27     16.37 o
  -5   5  14       53.14       59.54     16.16 o
  -2   5  14        7.32       29.13     17.97 o
  -4   6  14      178.43      192.87     10.22 o
  -1   6  14        3.77        2.81     18.25 o
  -6   7  14      106.51      108.99     14.47 o
  -3   7  14       77.60       89.30     15.12 o
   0   0  15      608.91      709.96     41.10 o
  -1   2  15        3.21        0.00     18.60 o
  -3   3  15      102.86      124.41     36.00 o
   0   3  15      385.27      395.20     17.58 o
  -2   4  15      244.77      264.61     11.12 o
  -4   5  15        0.65        0.00     22.29 o
  -1   5  15       20.36       23.38     18.99 o
  -6   6  15        1.95        0.00     46.83 o
  -3   6  15        8.20        1.99     21.53 o
   0   6  15      465.50      457.52     25.68 o
  -5   7  15       17.47        0.00     24.00 o
  -2   7  15        2.26        4.83     22.49 o
  -1   1  16       11.49       35.34     22.32 o
   0   2  16      874.76      822.11     33.53 o
  -2   3  16      112.88      109.58      9.42 o
  -4   4  16       62.76       30.82     16.96 o
  -1   4  16       59.47       39.29     16.81 o
  -3   5  16        3.23        0.00     20.15 o
   0   5  16       55.24       34.94     24.09 o
  -5   6  16       29.90       44.45     13.63 o
  -2   6  16      360.23      381.67     14.35 o
   0   1  17       22.98       48.35     16.65 o
  -2   2  17      102.43       76.74     21.32 o
  -1   3  17      100.99       76.01     20.91 o
  -3   4  17      171.25      196.96     10.49 o
   0   4  17       28.72       30.68     24.83 o
  -5   5  17      100.17      102.24     28.21 o
  -2   5  17       13.65        0.00     23.58 o
  -4   6  17       24.49       32.71     17.78 o
  -1   6  17      105.68      106.76     12.83 o
   0   0  18       24.56       30.06     41.97 o
  -1   2  18      100.53      100.15     14.93 o
  -3   3  18       32.49       12.59     29.85 o
   0   3  18       11.58        0.00     27.10 o
  -2   4  18      138.59      153.00     20.78 o
  -4   5  18       52.04       57.90     14.53 o
  -1   5  18       54.67       77.11     13.36 o
  -1   1  19        7.14       10.80     28.77 o
   0   2  19        0.89        0.00     27.65 o
  -2   3  19        3.73        8.53     22.76 o
  -4   4  19       95.71       46.30     26.86 o
  -1   4  19      151.23      155.00     23.71 o
  -3   5  19        6.27        0.00     29.07 o
   0   1  20       39.75       58.79     20.57 o
  -2   2  20      218.53      200.37     13.82 o
  -1   3  20       95.83      108.73     14.71 o
  -3   4  20       26.02       13.47     23.73 o
   0   0  21      493.01      487.90     49.26 o
  -1   2  21       34.45       35.62     18.16 o
 
